# Supplementary material for: The impact of management compliance attention and board faultlines strength on ESG performance: Evidence from Chinese listed companies
Source: PLoS One. 2025 Aug 22;20(8):e0331004. doi: 10.1371/journal.pone.0331004 (PMC12373182; doi:10.1371/journal.pone.0331004)
Supplement: S1 File — (ZIP) [file pone.0331004.s001.zip]

Archive with 4 entries (3 files):
- dta_do_excel/
- dta_do_excel/lncomplianceattention_lnesgscore.dta
- dta_do_excel/compliance attention and ESG performance.xlsx
- dta_do_excel/lncomplianceattention_lnesgscore.do
