# Supplementary material for: The impact of management compliance attention and board faultlines strength on ESG performance: Evidence from Chinese listed companies
Source: PLoS One. 2025 Aug 22;20(8):e0331004. doi: 10.1371/journal.pone.0331004 (PMC12373182; doi:10.1371/journal.pone.0331004)
Supplement: S1 File — (ZIP) [file pone.0331004.s001.zip › dta_do_excel/compliance attention and ESG performance.xlsx]

## Sheet: hypotheses
					board faultlines strength
								strengthens
					strengthens
		management compliance attention							ESG performance
						strengthens

## Sheet: Descriptive statistics
Variable	Obs	Mean	Std.Dev.	Median	Min	Max
lnesgscore	23,973	3.202	0.402	3.184	2.070	4.061
lncomplianceattention	23,973	1.980	0.972	1.946	0.000	4.290
flsbodoverall	23,973	0.088	0.052	0.093	0.000	0.214
lnemployeenum	23,973	7.712	1.204	7.617	5.136	11.142
debtratio	23,973	0.402	0.195	0.394	0.051	0.845
revgrowth	23,973	0.207	0.372	0.136	-0.406	2.330
dividendratio	23,973	0.274	0.303	0.214	0.000	1.802
totalassetturnovera	23,973	0.630	0.402	0.540	0.106	2.426
indedirectorrate	23,973	0.375	0.053	0.333	0.333	0.571
lnexcu3salary	23,973	14.514	0.713	14.487	12.794	16.524
organizationtough	23,973	0.889	0.055	0.897	0.731	0.975

## Sheet: correlated matrix
	1	2	3	4	5	6	7	8	9	10
1.lnesgscore	1.000
2.lncomplianceattention	-0.064***	1.000
3.flsbodoverall	0.058***	-0.060***	1.000
4.lnemployeenum	0.142***	-0.013**	-0.024***	1.000
5.debtratio	0.000	-0.010	-0.081***	0.414***	1.000
6.revgrowth	-0.037***	0.046***	0.015**	-0.014**	0.068***	1.000
7.dividendratio	0.008	-0.021***	0.020***	-0.005	-0.173***	-0.107***	1.000
8.totalassetturnovera	0.038***	0.054***	-0.070***	0.266***	0.196***	0.065***	-0.011*	1.000
9.indedirectorrate	0.015**	-0.037***	-0.060***	-0.006	-0.011*	0.001	-0.007	-0.021***	1.000
10.lnexcu3salary	0.144***	-0.154***	0.014**	0.349***	0.125***	0.021***	-0.001	0.094***	0.021***	1.000

## Sheet: regression
	(1)	(2)	(3)	(4)
VARIABLES	lnesgscore	lnesgscore	lnesgscore	lnesgscore
lncomplianceattention	0.042***		0.042***	0.041***
	(16.330)		(16.172)	(16.002)
flsbodoverall		0.356***	0.344***	0.344***
		(9.184)	(8.903)	(8.908)
lncomplianceattention × flsbodoverall				0.114***
				(2.882)
lnemployeenum	0.041***	0.041***	0.040***	0.040***
	(19.110)	(19.253)	(18.971)	(19.007)
debtratio	0.132***	0.131***	0.137***	0.138***
	(10.281)	(10.201)	(10.707)	(10.751)
revgrowth	-0.009*	-0.010*	-0.011**	-0.011**
	(-1.750)	(-1.907)	(-2.105)	(-2.088)
dividendratio	-0.003	-0.005	-0.003	-0.003
	(-0.423)	(-0.701)	(-0.462)	(-0.513)
totalassetturnovera	-0.040***	-0.038***	-0.038***	-0.038***
	(-6.830)	(-6.378)	(-6.398)	(-6.362)
indedirectorrate	-0.012	0.011	0.011	0.010
	(-0.330)	(0.282)	(0.300)	(0.264)
lnexcu3salary	0.017***	0.016***	0.017***	0.016***
	(5.063)	(4.850)	(4.910)	(4.844)
year	controlled	controlled	controlled	controlled
industry	controlled	controlled	controlled	controlled
Constant	2.091***	2.210***	2.073***	2.192***
	(37.315)	(39.701)	(37.014)	(39.521)
Observations	23,973	23,973	23,973	23,973
R-squared	0.451	0.447	0.453	0.453
F	204.1	200.7	203.5	201.5
t-statistics in parentheses
*** p<0.01, ** p<0.05, * p<0.1
period:2010-2022

## Sheet: replacement of variables
	(1)	(2)	(3)
VARIABLES	lnesgscore	lnesgscore	lnesgscore
lncomplianceattentionrb	0.041***		0.041***
	(15.893)		(15.876)
flsbodoverall	0.345***
	(8.937)
lncomplianceattentionrb × flsbodoverall	0.117***
	(2.975)
lncomplianceattention		0.041***
		(15.986)
nflsbodoverall		0.342***	0.342***
		(9.072)	(9.089)
lncomplianceattention × nflsbodoverall		0.129***
		(3.373)
lncomplianceattentionrb × nflsbodoverall			0.132***
			(3.486)
debtratio	0.139***	0.139***	0.140***
	(10.825)	(10.826)	(10.902)
revgrowth	-0.011**	-0.011**	-0.011**
	(-2.063)	(-2.116)	(-2.091)
dividendratio	-0.003	-0.004	-0.004
	(-0.511)	(-0.538)	(-0.536)
totalassetturnovera	-0.037***	-0.037***	-0.037***
	(-6.302)	(-6.341)	(-6.280)
indedirectorrate	0.010	0.012	0.011
	(0.262)	(0.312)	(0.308)
lnexcu3salary	0.016***	0.016***	0.016***
	(4.864)	(4.801)	(4.822)
year	controlled	controlled	controlled
industry	controlled	controlled	controlled
Constant	2.187***	2.191***	2.186***
	(39.420)	(39.520)	(39.418)
Observations	23,973	23,973	23,973
R-squared	0.453	0.453	0.453
F	201.5	201.7	201.6
t-statistics in parentheses
*** p<0.01, ** p<0.05, * p<0.1
period:2010-2022

## Sheet: endogenous issue
	one year lagged	one year lagged instrumental variable two stages
		first stage	second stage
VARIABLES	lnesgscore	lncomplianceattention	lnesgscore
l.lncomplianceattention	0.035***
	(12.207)
l.flsbodoverall	0.301***
	(6.732)
l.lncomplianceattention × l.flsbodoverall	0.111**
	(2.518)
lncomplianceattentionpr1			0.057***
			(12.183)
flsbodoverall			0.306***
			(7.078)
lncomplianceattentionpr1 × flsbodoverall			0.177***
			(2.951)
l.lncomplianceattention		0.614***
		(101.367)
l.lnemployeenum	0.035***	0.011**
	(14.430)	(2.201)
l.debtratio	0.111***	-0.100***
	(7.692)	(-3.308)
l.dividendratio	0.011	-0.011
	(1.489)	(-0.680)
l.revgrowth	-0.000	0.000
	(-0.655)	(0.620)
l.totalassetturnovera	-0.031***	0.000
	(-4.649)	(0.011)
l.indedirectorrate	-0.008	-0.039
	(-0.187)	(-0.449)
l.lnexcu3salary	0.017***	-0.004
	(4.491)	(-0.540)
lnemployeenum			0.034***
			(14.244)
debtratio			0.130***
			(8.826)
revgrowth			-0.004
			(-0.608)
dividendratio			0.002
			(0.310)
totalassetturnovera			-0.033***
			(-4.882)
indedirectorrate			0.002
			(0.039)
lnexcu3salary			0.017***
			(4.395)
year	controlled	controlled	controlled
industry	controlled	controlled	controlled
Constant	2.224***	1.534***	2.173***
	(34.622)	(11.240)	(33.459)
Observations	17,353	17,353	17,353
R-squared	0.471	0.587	0.472
F	160.1	261.3	160.9
t-statistics in parentheses
*** p<0.01, ** p<0.05, * p<0.1
period:2011-2022

## Sheet: groups analyses
	(1)	(2)	(3)	(4)
	highcompetition	lowcompetition	statecontrolfirm	privatecontrolfirm
VARIABLES	lnesgscore	lnesgscore	lnesgscore	lnesgscore
lncomplianceattention	0.039***	0.047***	0.045***	0.037***
	(13.352)	(8.898)	(10.432)	(11.553)
flsbodoverall	0.338***	0.349***	0.391***	0.306***
	(7.544)	(4.606)	(6.538)	(5.889)
lncomplianceattention × flsbodoverall	0.078*	0.192**	0.087	0.112**
	(1.694)	(2.509)	(1.469)	(2.076)
lnemployeenum	0.035***	0.051***	0.040***	0.033***
	(13.860)	(12.804)	(11.908)	(11.601)
debtratio	0.139***	0.141***	0.096***	0.165***
	(9.294)	(5.660)	(4.479)	(10.096)
revgrowth	-0.010	-0.011	-0.004	-0.009
	(-1.589)	(-1.096)	(-0.452)	(-1.306)
dividendratio	-0.002	-0.010	-0.002	-0.003
	(-0.240)	(-0.797)	(-0.156)	(-0.396)
totalassetturnovera	-0.031***	-0.048***	-0.043***	-0.036***
	(-4.263)	(-4.607)	(-4.682)	(-4.571)
indedirectorrate	-0.062	0.180**	-0.021	0.003
	(-1.443)	(2.443)	(-0.353)	(0.066)
lnexcu3salary	0.022***	0.003	0.015***	0.016***
	(5.594)	(0.473)	(2.634)	(3.836)
year	controlled	controlled	controlled	controlled
industry	controlled	controlled	controlled	controlled
Constant	2.720***	2.199***	2.202***	2.273***
	(43.763)	(23.660)	(25.144)	(30.865)
Observations	17,464	6,509	9,187	14,786
R-squared	0.457	0.452	0.452	0.468
F	266.3	63.05	77.27	138.7
t-statistics in parentheses
*** p<0.01, ** p<0.05, * p<0.1
period:2010-2022

## Sheet: mediation effect
	(1)	(2)	(3)			Bootstrap results Number of obs = 23,973
VARIABLES	organizationtough	lnesgscore	lnesgscore			Replications = 117
organizationtough			0.93657***
			(11.49330)			command: sgmediation dv, mv(mv) iv(iv) cv(lnemployeenum debtratio
lncomplianceattention	0.00077***	0.06527***	0.06455***			revgrowth dividendratio totalassetturnovera indedirectorrate
	(3.20751)	(21.54847)	(21.36452)			lnexcu3salary yeardum11-yeardum22 sicdum*)
lnemployeenum	0.00433***	0.03769***	0.03363***			_bs_1: r(ind_eff)
	(22.60578)	(15.55229)	(13.76923)			_bs_2: r(dir_eff)
debtratio	-0.00558***	0.00550	0.01073			_bs_3: r(tot_eff)
	(-4.72052)	(0.36843)	(0.71979)
revgrowth	-0.00829***	-0.02463***	-0.01687***			------------------------------------------------------------------------------
	(-16.32217)	(-3.83622)	(-2.61960)			| Observed Bootstrap Normal-based
dividendratio	0.00308***	0.00898	0.00609			| Coef. Std. Err. z P>|z| [95% Conf. Interval]
	(4.81016)	(1.10852)	(0.75384)			-------------+----------------------------------------------------------------
totalassetturnovera	-0.00018	0.02220***	0.02237***			_bs_1 | .0007198 .0002222 3.24 0.001 .0002843 .0011552
	(-0.33633)	(3.34995)	(3.38409)			_bs_2 | .0645506 .0030367 21.26 0.000 .0585987 .0705025
indedirectorrate	-0.00098	-0.02906	-0.02814			_bs_3 | .0652704 .003019 21.62 0.000 .0593532 .0711876
	(-0.27994)	(-0.65830)	(-0.63931)			------------------------------------------------------------------------------
lnexcu3salary	0.00011	0.00807**	0.00797**			Note: One or more parameters could not be estimated in 183 bootstrap
	(0.34219)	(2.02715)	(2.00727)			replicates; standard-error estimates include only complete replications.
year	controlled	controlled	controlled
industry	controlled	controlled	controlled
Constant	0.80411***	2.27681***	1.52370***
	(38.89917)	(8.71272)	(5.67025)			Sobel-Goodman Mediation Tests
Observations	23,973	23,973	23,973
R-squared	0.73389	0.20129	0.20567			Coef Std Err Z P>|Z|
F	1784	163.0	163.1			Sobel .0007198 .00023299 3.089 .00200525
t-statistics in parentheses						Goodman-1 (Aroian) .0007198 .0002338 3.079 .00207933
*** p<0.01, ** p<0.05, * p<0.1						Goodman-2 .0007198 .00023217 3.1 .00193286
period:2010-2022
						Coef Std Err Z P>|Z|
						a coefficient = .000769 .00024 3.20751 .001339
						b coefficient = .936569 .081488 11.4933 0
						Indirect effect = .00072 .000233 3.08945 .002005
						Direct effect = .064551 .003021 21.3645 0
						Total effect = .06527 .003029 21.5485 0
						Proportion of total effect that is mediated: .01102791
						Ratio of indirect to direct effect: .01115088
						Ratio of total to direct effect: 1.0111509
