# Supplementary material for: The impact of management compliance attention and board faultlines strength on ESG performance: Evidence from Chinese listed companies
Source: PLoS One. 2025 Aug 22;20(8):e0331004. doi: 10.1371/journal.pone.0331004 (PMC12373182; doi:10.1371/journal.pone.0331004)
Supplement: S1 File — (ZIP) [file pone.0331004.s001.zip › dta_do_excel/lncomplianceattention_lnesgscore.do]

clear
drop _all
use lncomplianceattention_lnesgscore.dta,clear

global Model "reg"
global DV "lnesgscore"
global IV2 "revproddiversification"
global IV1 "flstmtdegree"
global IV "lncomplianceattention"
global Moderator3 "managementsharerate"
global Moderator2 "tmteduheterogeneity"
global Moderator "flsbodoverall"
global Moderator1 "lnsscore"
global Moderator4 "compaccaverage"

global Control "lnemployeenum debtratio revgrowth dividendratio totalassetturnovera indedirectorrate lnexcu3salary i.year i.nindcd1"

center $IV $Moderator 

***
$Model $DV $IV $Control
est store m1
$Model $DV $Moderator $Control
est store m2
$Model $DV $IV $Moderator $Control
est store m3
$Model $DV c.c_$IV##c.c_$Moderator $Control
est store m4

outreg2 [m*] using regression,dec(3) excel replace alpha(0.01,0.05,0.1) e(F) tstat
*
*
logout,save(summary) dec(3) excel replace:sum $DV $IV $Moderator lnemployeenum debtratio  revgrowth dividendratio totalassetturnovera  indedirectorrate lnexcu3salary organizationtough
*logout,save(summary) dec(3) excel replace:tabstat $DV $IV $Moderator lnemployeenum debtratio  revgrowth dividendratio totalassetturnovera  indedirectorrate lnexcu3salary organizationtough, stats(n mean sd p50 min max ) c(s)	 
logout,save(corr) dec(3) excel replace:pwcorr_a $DV $IV $Moderator lnemployeenum debtratio  revgrowth dividendratio totalassetturnovera indedirectorrate lnexcu3salary, star1(0.01) star5(0.05) star10(0.1)
*/

*
$Model $DV c.c_$IV##c.c_$Moderator $Control
summarize c_$Moderator
global Lt=r(mean)-r(sd)
global Ht=r(mean)+r(sd)
margins,at(c_$IV=(0(0.5)4) c_$Moderator=($Lt $Ht))
marginsplot,title("") ytitle("ESG Performance") xtitle("Management Compliance Attention") plot1opts(lpattern(solid)) plot2opts(lpattern(short dash)) noci legend(row(2) ring(1) pos(6) order(1 2) lab(1 "Low Board Faultlines Strength Level") lab(2 "High Board Faultlines Strength Level"))
*/

*replace variables in model to test hypotheses
center lncomplianceattentionrb nflsbodoverall
*salarygrowth
$Model $DV c.c_lncomplianceattentionrb##c.c_$Moderator $Control 
est store a1
$Model $DV c.c_$IV##c.c_nflsbodoverall $Control 
est store a2
$Model $DV c.c_lncomplianceattentionrb##c.c_nflsbodoverall $Control 
est store a3
outreg2 [a*] using regressionrobust,dec(3) excel replace alpha(0.01,0.05,0.1) e(F) tstat
*/


*solve endogeneity issue
*one period lagged to tackle endogeneity issue
tsset stkid year
*lnemployeenum debtratio dividendratio revgrowth totalassetturnovera indedirectorrate lnexcu3salary
gen llncomplianceattention=l.lncomplianceattention
*gen llnsscore=l.lnsscore
gen lflsbodoverall=l.flsbodoverall
gen llnemployeenum=l.lnemployeenum
gen ldividendratio=l.dividendratio
gen ltotalassetturnovera=l.totalassetturnovera
gen lindedirectorrate=l.indedirectorrate
gen llnexcu3salary=l.lnexcu3salary

center llncomplianceattention lflsbodoverall
reg $DV c.c_llncomplianceattention##c.c_lflsbodoverall llnemployeenum ldebtratio ldividendratio lrevgrowth ltotalassetturnovera lindedirectorrate llnexcu3salary i.year i.nindcd1
est store c1
*
outreg2 [c*] using regressionrobust2,dec(3) excel replace alpha(0.01,0.05,0.1)
*/

*use instrumental variable to regress at 2sls
gen num=1
bysort nindcd year:egen sumn=sum(num)
bysort nindcd year:egen sumcompliattention=sum(lncomplianceattention)
gen avgindsumcompliattention=(sumcompliattention-lncomplianceattention)/(sumn-1)
*/
*
reg lncomplianceattention llncomplianceattention llnemployeenum ldebtratio ldividendratio lrevgrowth ltotalassetturnovera lindedirectorrate llnexcu3salary i.year i.nindcd1
predict lncomplianceattentionpr1
est store c2
*/

*
reg lncomplianceattention avgindsumcompliattention $Control
predict lncomplianceattentionpr2
est store c4
*/
center lncomplianceattentionpr1 lncomplianceattentionpr2
$Model $DV c.c_lncomplianceattentionpr1##c.c_$Moderator $Control
est store c3

*
$Model $DV c.c_lncomplianceattentionpr2##c.c_$Moderator $Control
est store c5
*/
*outreg2 [c1 c2 c3] using regressionrobust3,dec(3) excel replace alpha(0.01,0.05,0.1) e(F) tstat
outreg2 [c*] using regressionrobust2,dec(3) excel replace alpha(0.01,0.05,0.1) e(F) tstat

*/

*
*global Control1 "lnemployeenum debtratio revgrowth dividendratio totalassetturnovera indedirectorrate lnexcu3salary i.year i.nindcd1"
$Model $DV c.c_$IV##c.c_$Moderator $Control if ishighcompetition==1 
est store highcompetition
$Model $DV c.c_$IV##c.c_$Moderator $Control if ishighcompetition==0 
est store lowcompetition
$Model $DV c.c_$IV##c.c_$Moderator $Control if mix==1
est store statecontrolfirm
$Model $DV c.c_$IV##c.c_$Moderator $Control if mix==0
est store privatecontrolfirm
outreg2 [highcompetition lowcompetition statecontrolfirm privatecontrolfirm] using regressionrobust3,dec(3) excel replace alpha(0.01,0.05,0.1) e(F) tstat
*/

*invehat strategicrisk1 adminfeebysales lnintercontrolindex organizationtough ceoentrenchment
global Control1 "lnemployeenum debtratio revgrowth dividendratio totalassetturnovera indedirectorrate lnexcu3salary yeardum11-yeardum22 sicdum*"
$Model organizationtough $IV $Control1
est store d1
$Model $DV $IV $Control1
est store d2
$Model $DV organizationtough $IV $Control1
est store d3
outreg2 [d1 d2 d3] using regressionrobust4,dec(5) excel replace alpha(0.01,0.05,0.1) e(F) tstat

*sobel test for mediation effects ddebtratio fc
gen dv=$DV
gen iv=$IV
gen mv=organizationtough
sgmediation dv, mv(mv) iv(iv) cv($Control1)
* bootstrap with case resampling
bootstrap r(ind_eff) r(dir_eff) r(tot_eff), reps(300): sgmediation dv, mv(mv) iv(iv) cv($Control1)
estat bootstrap, percentile bc
*/
